# Supplementary material for: Novel Coumarin 7-Carboxamide/Sulfonamide Derivatives as Potential Fungicidal Agents: Design, Synthesis, and Biological Evaluation
Source: Molecules. 2022 Oct 14;27(20):6904. doi: 10.3390/molecules27206904 (PMC9611003; doi:10.3390/molecules27206904)
Supplement: Supplementary file 1 [file molecules-27-06904-s001.zip]

Archive with 1 entries (1 files):
- molecules-1949730-supplementary.pdf
